# Supplementary material for: The use of urinary proteomics in the assessment of suitability of mouse models for ageing
Source: PLoS One. 2017 Feb 15;12(2):e0166875. doi: 10.1371/journal.pone.0166875 (PMC5310860; doi:10.1371/journal.pone.0166875)
Supplement: S2 Table — The superscripted numbers represent sequences that have several ortholog in either mice or humans. In bold are the ortholog sequences. (XLS) [file pone.0166875.s002.xls]

## Sheet: Tabelle1
Peptide ID mice	rho factor mice	adj. p-value mice	Peptide name mice	Sequence mice	Gene symbol	Start mice	Stop mice	Peptide ID humans	rho factor humans	adj. p-value humans	Peptide name humans	Sequence humans	Gene symbol	Start humans	Stop humans
1504650	-0.28067	0.0373485	Collagen alpha-1(I) chain (Alpha-1 type I collagen)	GPpGKNGDDGEAGKpGRpGERGPpGP	COL1A1	213	238	68411	0.260396	1.55745e-18	Collagen alpha-1(I) chain	PpGPpGKNGDDGEAGKpGRp	COL1A1	222	241
16415	-0.414122	0.000987912	Collagen alpha-1(I) chain (Alpha-1 type I collagen)	KNGDDGEAGKpGRpG	COL1A1	217	231	41476	-0.20259	1.9495e-11	Collagen alpha-1(I) chain	GPPGkNGDDGEAGKPG	COL1A1	224	239
1504057	-0.464756	0.000143275	Collagen alpha-1(I) chain (Alpha-1 type I collagen)	KNGDDGEAGKpGRpGERGPpGP1	COL1A1	217	238	102819	-0.205544	9.3537e-12	Collagen alpha-1(I) chain	GPpGKNGDDGEAGKPGRpGERGPpGpQ	COL1A1	224	250
1504810	-0.347062	0.00751851	Collagen alpha-1(I) chain (Alpha-1 type I collagen)	KNGDDGEAGKpGRPGERGpPGP	COL1A1	217	238	38011	-0.22353	8.68032e-14	Collagen alpha-1(I) chain	PpGKNGDDGEAGKpG	COL1A1	225	239
19556	-0.447566	0.000292891	Collagen alpha-1(I) chain (Alpha-1 type I collagen)	GEAGKPGRpGERGPpGP2	COL1A1	222	238	93897	-0.222191	1.21673e-13	Collagen alpha-1(I) chain	PpGKNGDDGEAGKPGRpGERGppGP	COL1A1	225	249
19556	-0.447566	0.000292891	Collagen alpha-1(I) chain (Alpha-1 type I collagen)	GEAGKPGRpGERGPpGP2	COL1A1	222	238	99919	-0.255356	7.87786e-18	Collagen alpha-1(I) chain	PpGKNGDDGEAGKPGRpGERGppGPQ	COL1A1	225	250
6931	-0.464756	0.000143275	Collagen alpha-1(I) chain (Alpha-1 type I collagen)	GRpGERGPpGP	COL1A1	228	238	87365	-0.22611	4.52364e-14	Collagen alpha-1(I) chain	KNGDDGEAGKpGRpGERGPPGpQ	COL1A1	228	250
1504057	-0.464756	0.000143275	Collagen alpha-1(I) chain (Alpha-1 type I collagen)	KNGDDGEAGKpGRpGERGPpGP1	COL1A1	217	238	89642	-0.250951	3.13931e-17	Collagen alpha-1(I) chain	KNGDDGEAGKPGRpGERGPPGpQG	COL1A1	228	251
7545	-0.546533	2.50727e-06	Collagen alpha-1(I) chain (Alpha-1 type I collagen)	AGPpGPTGPTGPp3	COL1A1	320	332	141007	-0.236867	2.12431e-15	Collagen alpha-1(I) chain	ARGNDGATGAAGPpGPTGPAGppGFpGAVGAKGEAGPQGPRG	COL1A1	321	362
7545	-0.546533	2.50727e-06	Collagen alpha-1(I) chain (Alpha-1 type I collagen)	AGPpGPTGPTGPp3	COL1A1	320	332	155132	-0.245656	1.56282e-16	Collagen alpha-1(I) chain	ARGNDGATGAAGpPGPTGPAGPPGFpGAVGAKGEAGpQGpRGSEGPQG	COL1A1	321	368
37057	-0.416317	0.000905708	Collagen alpha-1(I) chain (Alpha-1 type I collagen)	NSGEpGApGNKGDTGAKGEpGATGVQGPpGP	COL1A1	421	451	50172	-0.215481	7.38388e-13	Collagen alpha-1(I) chain	ApGSKGDTGAKGEpGPVG	COL1A1	438	455
18625	-0.284806	0.0342405	Collagen alpha-1(I) chain (Alpha-1 type I collagen)	TGSpGSPGPDGKTGPpGP	COL1A1	530	547	29538	-0.214915	8.51047e-13	Collagen alpha-1(I) chain	SpGSPGPDGKTGPp	COL1A1	543	556
18875	-0.41959	0.000812062	Collagen alpha-1(I) chain (Alpha-1 type I collagen)	TGSpGSpGPDGKTGPpGP	COL1A1	530	547	46649	-0.307509	5.05975e-26	Collagen alpha-1(I) chain	SpGSPGPDGKTGPpGPAG7	COL1A1	543	560
20909	-0.288886	0.0317251	Collagen alpha-1(I) chain (Alpha-1 type I collagen)	TGSpGSPGPDGKTGPpGPAG	COL1A1	530	549	46649	-0.307509	5.05975e-26	Collagen alpha-1(I) chain	SpGSPGPDGKTGPpGPAG7	COL1A1	543	560
16583	-0.619501	2.14094e-08	Collagen alpha-1(I) chain (Alpha-1 type I collagen)	GSpGSPGPDGKTGPpGP	COL1A1	531	547	29538	-0.214915	8.51047e-13	Collagen alpha-1(I) chain	SpGSPGPDGKTGPp8	COL1A1	543	556
16886	-0.371443	0.00380957	Collagen alpha-1(I) chain (Alpha-1 type I collagen)	GSpGSpGPDGKTGPpGP	COL1A1	531	547	29538	-0.214915	8.51047e-13	Collagen alpha-1(I) chain	SpGSPGPDGKTGPp8	COL1A1	543	556
19345	-0.39693	0.00165482	Collagen alpha-1(I) chain (Alpha-1 type I collagen)	GSpGSpGPDGKTGPpGPAG	COL1A1	531	549	46649	-0.307509	5.05975e-26	Collagen alpha-1(I) chain	SpGSPGPDGKTGPpGPAG7	COL1A1	543	560
18066	-0.427938	0.000620446	Collagen alpha-1(I) chain (Alpha-1 type I collagen)	SpGSPGPDGKTGPpGPAG	COL1A1	532	549	46649	-0.307509	5.05975e-26	Collagen alpha-1(I) chain	SpGSPGPDGKTGPpGPAG7	COL1A1	543	560
3902	-0.550675	1.93967e-06	Collagen alpha-1(I) chain (Alpha-1 type I collagen)	KGTAGEpGKAG	COL1A1	575	585	117371	-0.270141	6.37792e-20	Collagen alpha-1(I) chain	VMGFPGpKGAAGEPGKAGERGVpGppGAVGPAG	COL1A1	579	611
1506170	-0.34989	0.00687318	Collagen alpha-1(I) chain (Alpha-1 type I collagen)	TAGEpGKAGERGLpGPpG4	COL1A1	577	594	122825	-0.223812	8.10292e-14	Collagen alpha-1(I) chain	GEpGKAGERGVpGPPGAVGpAGKDGEAGAQGPPGP	COL1A1	590	624
1506170	-0.34989	0.00687318	Collagen alpha-1(I) chain (Alpha-1 type I collagen)	TAGEpGKAGERGLpGPpG4	COL1A1	577	594	127351	-0.297089	3.13544e-24	Collagen alpha-1(I) chain	AAGEPGkAGERGVpGPpGAVGPAGKDGEAGAQGPPGP	COL1A1	588	624
1505741	-0.27509	0.0417554	Collagen alpha-1(I) chain (Alpha-1 type I collagen)	ERGEQGPAGSpG	COL1A1	619	630	135166	-0.224677	6.46493e-14	Collagen alpha-1(I) chain	ERGEQGPAGSpGFQGLpGPAGPpGEAGKpGEQGVPGD	COL1A1	630	666
19814	-0.380045	0.00287371	Collagen alpha-1(I) chain (Alpha-1 type I collagen)	GLPGpAGPpGEAGKpGEQ	COL1A1	633	650	100255	-0.291678	2.30822e-23	Collagen alpha-1(I) chain	GLPGpAGppGEAGKPGEQGVPGDLGApGP9	COL1A1	644	672
4170	-0.331986	0.0111323	Collagen alpha-1(I) chain (Alpha-1 type I collagen)	KpGEQGVPGD	COL1A1	646	655	100255	-0.291678	2.30822e-23	Collagen alpha-1(I) chain	GLPGpAGppGEAGKPGEQGVPGDLGApGP9	COL1A1	644	672
17232	-0.370979	0.0038485	Collagen alpha-1(I) chain (Alpha-1 type I collagen)	KpGEQGVpGDLGApGP	COL1A1	646	661	100255	-0.291678	2.30822e-23	Collagen alpha-1(I) chain	GLPGpAGppGEAGKPGEQGVPGDLGApGP9	COL1A1	644	672
16079	-0.493648	3.86019e-05	Collagen alpha-1(I) chain (Alpha-1 type I collagen)	GQPGAKGEpGDTGVKG	COL1A1	810	825	92841	-0.237699	1.68567e-15	Collagen alpha-1(I) chain	ADGQPGAKGEpGDAGAKGDAGPpGPAGP10	COL1A1	819	846
26939	-0.680066	9.47867e-11	Collagen alpha-1(I) chain (Alpha-1 type I collagen)	GQPGAKGEpGDTGVKGDAGPpGP	COL1A1	810	832	121241	-0.242352	4.37903e-16	Collagen alpha-1(I) chain	ADGQPGAKGEpGDAGAKGDAGPpGPAGPAGPPGPIG	COL1A1	819	854
27161	-0.738783	2.49771e-13	Collagen alpha-1(I) chain (Alpha-1 type I collagen)	GQpGAKGEpGDTGVKGDAGPpGP	COL1A1	810	832	28850	-0.223956	7.82343e-14	Collagen alpha-1(I) chain	DGQPGAKGEpGDAG	COL1A1	820	833
27388	-0.417994	0.000855965	Collagen alpha-1(I) chain (Alpha-1 type I collagen)	GQpGAKGEpGDTGVKGDAGppGP	COL1A1	810	832	40344	-0.237585	1.7306e-15	Collagen alpha-1(I) chain	DGQPGAKGEPGDAGAK	COL1A1	820	835
9877	-0.387307	0.00229813	Collagen alpha-1(I) chain (Alpha-1 type I collagen)	PGAKGEpGDTGVK	COL1A1	812	824	44802	-0.315053	2.4525e-27	Collagen alpha-1(I) chain	DGQPGAKGEpGDAGAKG	COL1A1	820	836
14420	-0.291828	0.0298638	Collagen alpha-1(I) chain (Alpha-1 type I collagen)	PGAKGEpGDTGVKGD	COL1A1	812	826	92841	-0.237699	1.68567e-15	Collagen alpha-1(I) chain	ADGQPGAKGEpGDAGAKGDAGPpGPAGP10	COL1A1	819	846
24239	-0.383797	0.00258466	Collagen alpha-1(I) chain (Alpha-1 type I collagen)	ETGPAGRpGEVGPpGPpGPAG	COL1A1	901	921	140803	-0.20726	6.19364e-12	Collagen alpha-1(I) chain	ETGPAGRpGEVGPpGpPGPAGEKGSPGADGPAGAPGTPGPQG11	COL1A1	912	953
20667	-0.321411	0.014196	Collagen alpha-1(I) chain (Alpha-1 type I collagen)	GEVGPpGPpGpAGEKGSpG	COL1A1	909	927	140803	-0.20726	6.19364e-12	Collagen alpha-1(I) chain	ETGPAGRpGEVGPpGpPGPAGEKGSPGADGPAGAPGTPGPQG11	COL1A1	912	953
38376	-0.386169	0.00238696	Collagen alpha-1(I) chain (Alpha-1 type I collagen)	ESGREGSpGAEGSpGRDGApGAKGDRGETGP	COL1A1	1000	1030	127432	-0.213672	1.18465e-12	Collagen alpha-1(I) chain	GPpGESGREGAPGAEGSpGRDGSpGAKGDRGETGp	COL1A1	1007	1041
35125	-0.414002	0.000989974	Collagen alpha-1(I) chain (Alpha-1 type I collagen)	REGSpGAEGSpGRDGApGAKGDRGETGP5	COL1A1	1003	1030	130077	-0.229176	1.89853e-14	Collagen alpha-1(I) chain	GPpGESGREGApGAEGSpGRDGSpGAKGDRGETGPA	COL1A1	1007	1042
35125	-0.414002	0.000989974	Collagen alpha-1(I) chain (Alpha-1 type I collagen)	REGSpGAEGSpGRDGApGAKGDRGETGP5	COL1A1	1003	1030	51175	-0.231767	9.18325e-15	Collagen alpha-1(I) chain	EGSpGRDGSpGAKGDRG	COL1A1	1021	1037
10361	-0.488252	4.88287e-05	Collagen alpha-1(I) chain (Alpha-1 type I collagen)	DGApGAKGDRGET	COL1A1	1016	1028	124886	-0.218574	3.2408e-13	Collagen alpha-1(I) chain	PpGESGREGAPGAEGSpGRDGSpGAKGDRGETGP	COL1A1	1008	1041
17249	-0.305239	0.0215391	Collagen alpha-1(I) chain (Alpha-1 type I collagen)	pGPVGPAGKNGDRGET	COL1A1	1043	1058	128435	-0.216271	5.97945e-13	Collagen alpha-1(I) chain	DRGETGPAGPpGApGAPGAPGPVGpAGKSGDRGETGP	COL1A1	1035	1071
25169	-0.464835	0.000143275	Collagen alpha-1(III) chain	QGIpGTGGPpGENGKpGEpGP	COL3A1	640	660	16910	-0.210071	3.00426e-12	Collagen alpha-1(III) chain	GLpGTGGPpGENGKPGEPGp	COL3A1	642	661
15377	-0.27178	0.0449033	Collagen alpha-1(III) chain	GIpGTGGPpGENGKpG	COL3A1	641	656	61304	-0.212712	1.52205e-12	Collagen alpha-1(III) chain	GLpGTGGPpGENGKpGEPGpKG12	COL3A1	642	663
12858	-0.313933	0.0173933	Collagen alpha-1(III) chain	GPpGENGKpGEpGP	COL3A1	647	660	61304	-0.212712	1.52205e-12	Collagen alpha-1(III) chain	GLpGTGGPpGENGKpGEPGpKG12	COL3A1	642	663
31210	-0.304971	0.0216928	Collagen alpha-1(III) chain	QNGEpGAKGERGApGEKGEGGPpGP	COL3A1	816	840	70911	-0.223783	8.11684e-14	Collagen alpha-1(III) chain	GAPGQNGEPGGkGERGApGEKGEGGPpG	COL3A1	813	840
27744	-0.538422	3.82831e-06	Collagen alpha-1(III) chain	GEpGAKGERGApGEKGEGGPpGP	COL3A1	818	840	97638	-0.208912	4.07999e-12	Collagen alpha-1(III) chain	ApGEKGEGGPpG13	COL3A1	829	840
8738	-0.347887	0.00731739	Collagen alpha-1(III) chain	ApGEKGEGGPpGP	COL3A1	828	840	97638	-0.208912	4.07999e-12	Collagen alpha-1(III) chain	ApGEKGEGGPpG13	COL3A1	829	840
1505438	-0.325944	0.0128899	Collagen alpha-2(I) chain (Alpha-2 type I collagen)	ApGLpGPRGIpGPAG	COL1A2	326	340	126318	-0.25181	2.42085e-17	Collagen alpha-2(I) chain	TGAkGAAGLpGVAGApGLpGPRGIpGPVGAAGATGARG	COL1A2	306	343
1506234	-0.312891	0.0177483	Collagen alpha-2(I) chain (Alpha-2 type I collagen)	KGEQGpAGPPGFQGLpG	COL1A2	549	565	138279	-0.231427	1.00963e-14	Collagen alpha-2(I) chain	EVGKpGERGLHGEFGLpGpAGpRGERGPPGESGAAGP	COL1A2	566	602
30714	-0.476591	8.78252e-05	Collagen alpha-2(I) chain (Alpha-2 type I collagen)	SGTTGEVGKpGERGLpGEFGLpGP	COL1A2	567	590	148645	-0.206552	7.27557e-12	Collagen alpha-2(I) chain	EVGKpGERGLHGEFGLPGPAGpRGERGpPGESGAAGPTGPIG	COL1A2	566	607
27017	-0.489546	4.65488e-05	Collagen alpha-2(I) chain (Alpha-2 type I collagen)	DGPpGRDGQpGHKGERGYpG6	COL1A2	939	958	112515	-0.246538	1.20045e-16	Collagen alpha-2(I) chain	GRDGNpGNDGPpGRDGQpGHKGERGYpG	COL1A2	925	952
27017	-0.489546	4.65488e-05	Collagen alpha-2(I) chain (Alpha-2 type I collagen)	DGPpGRDGQpGHKGERGYpG6	COL1A2	939	958	80306	-0.241918	4.87101e-16	Collagen alpha-2(I) chain	NDGPpGRDGQpGHKGERGYpG	COL1A2	932	952
36597	-0.308257	0.0200299	Collagen alpha-2(V) chain	PGKDGEVGPSGPVGPPGLAGERGEQGppGP	COL5A2	642	671	113351	-0.237511	1.75403e-15	Collagen alpha-2(V) chain	GpSGpVGpPGLAGERGEQGPpGPTGFQGLPG	COL5A2	651	681
25768	0.310102	0.0191503	Uromodulin (Tamm-Horsfall urinary glycoprotein) (THP) [Cleaved into Uromodulin secreted form]	SGNFIDQTRVLNLGPITR	UMOD	590	607	53181	0.233028	6.3574e-15	Uromodulin	SGSVIDQSRVLNLGPI	UMOD	589	604
6864	0.340515	0.00888755	Uromodulin (Tamm-Horsfall urinary glycoprotein) (THP) [Cleaved into Uromodulin secreted form]	FIDQTRVLN	UMOD	593	601	43605	0.247156	9.92986e-17	Uromodulin	SVIDQSRVLNLGPI	UMOD	591	604
18643	0.352126	0.00647774	Uromodulin (Tamm-Horsfall urinary glycoprotein) (THP) [Cleaved into Uromodulin secreted form]	IDQTRVLNLGPITR	UMOD	594	607	50056	0.299676	1.16768e-24	Uromodulin	SVIDQSRVLNLGPIT14	UMOD	591	605
16362	0.415774	0.000925363	Uromodulin (Tamm-Horsfall urinary glycoprotein) (THP) [Cleaved into Uromodulin secreted form]	DQTRVLNLGPITR	UMOD	595	607	50056	0.299676	1.16768e-24	Uromodulin	SVIDQSRVLNLGPIT14	UMOD	591	605
3736	0.423023	0.000725607	Uromodulin (Tamm-Horsfall urinary glycoprotein) (THP) [Cleaved into Uromodulin secreted form]	VLNLGPITR	UMOD	599	607	50056	0.299676	1.16768e-24	Uromodulin	SVIDQSRVLNLGPIT14	UMOD	591	605
